# Supplementary material for: Correcting for unequal catchability in sex ratio and population size estimates
Source: PLoS One. 2017 Aug 29;12(8):e0184101. doi: 10.1371/journal.pone.0184101 (PMC5574582; doi:10.1371/journal.pone.0184101)
Supplement: S1 Script — A script in R that simulates a mark-recapture study of a closed population and calculates the population size and sex ratio both by grouping males and females together and by treating males and females as separate populations. (R) [file pone.0184101.s001.R]

#SCRIPT DESCRIPTION
#This simulates an 8 period mark-recapture study of a closed population.
#It calculates population sizes and sex ratios in two ways. 
#   1). It treats males and females as a single population for the population size estimate, 
#       and divides the number of marked males by the number of marked females for the sex ratio estimate.
#   2). It treats males and males and females as separate populations and calculates a separate population size estimate for each sex. 
#       The total population size is the sum of those two estimates, and the sex ratio is the estimated number of males divided by the estimated number of females. 
#It uses both the M0 and Mh Chao model, and it returns the results for both for both categories.


#RUNNING THE SCRIPT
#Set the parameters below, then use select and execute the entire script (CTRL+A followed by CTRL+R).
#The output is called "results." Enter that into the console to see the full results (depending on the number of iterations, only partial results may be shown).
#A summary of the output is called "results_summary." It contains the means and SDs for all of the iterations.
#You can use the write.csv() function to save the results and/or results_summary as a .csv file.
#The package Rcapture must be installed and loaded before running the script.


#PARAMETERS
#You must set all of the following to the desired values before running the script.
population_size <- 300   #This sets the total number of individuals in each simulated population
number_captured <- 40   #This sets the number of individuals that will be captured during each capture period (i.e., that number of individuals will be randomly selected from the population)
use_range_for_number_captured <- FALSE   #If this is set to TRUE, then instead of randomly selecting the number specified by number_captured during each capture period, it will randomly select a number from the range_captured, then randomly select that many individuals. If this is set to FLASE, then the number specified by number_captured will be used.
range_captured <- 10:20   #See use_range_for_number_captured (ranges are inclusive and are separated by colons, not hyphens).
number_of_males_per_female <- 1   #This determines the actual sex ratio of the population (adjust the population_size so that this will result in a whole number for each sex).
male_trapping_bias <- 2   #This determine the amount of bias for each male. It is proportional to the female_trapping_bias (e.g., if they are both 1, then both sexes are equally like to be captured, but if males are 2 and females are 1, then males are twice as likely to be captured).
female_trapping_bias <- 1   #See male_trapping bias.
number_of_iterations <- 250   #This sets the total number of iterations that the script will run (each iteration starts with a new simulated population).


#OUTPUTS
#For the results data frame, each row has the results from a different iteration.
# "N MO" = Population size estimates with males and females as a single population using the M0 model (assumes no trapping heterogeneity).
# "N Chao" = Population size estimates with males and females as a single population using the Mh Chao model (assumes trapping heterogeneity).
# "N M0 males+females" = The sum of "N M0 males" and "N M0 females."
# "N Chao males+females" = The sum of "N Chao males" and "N Chao females."
# "N M0 males" = Population size estimates (using the M0 model) for males (i.e., males treated as a separate population).
# "N Chao males" = Population size estimates (using the Mh Chao model) for males (i.e., males treated as a separate population).
# "N M0 females" = Population size estimates (using the M0 model) for females (i.e., females treated as a separate population).
# "N Chao females" = Population size estimates (using the Mh Chao model) for females (i.e., females treated as a separate population).
# "marked males per female" = The number of marked males divided by the number of marked females (i.e., the sex ratio expressed as males per female).
# "estimated males per female M0" = "N M0 males" divided by "N M0 females." (i.e., the sex ratio expressed as males per female).
# "estimated males per female Chao" = "N Chao males" divided by "N Chao females." (i.e., the sex ratio expressed as males per female).


#Everything after this point is the simulation itself and should not be modified unless you are attempting to change the function of the simulation.
males <- 1:((population_size/(number_of_males_per_female+1))*number_of_males_per_female)
lmales <- length(males)
females <- (lmales+1):population_size
lfemales <- length(females)
pop <- c(males,females)
prob_bias <- c(rep(male_trapping_bias,lmales),rep(female_trapping_bias,lfemales))
iteration <- function(population_size){
  number_captured <- if(use_range_for_number_captured == T){sample(range_captured,1)}else{number_captured}
  sample1 <- sample(pop,number_captured,replace=F,prob=prob_bias)
  number_captured <- if(use_range_for_number_captured == T){sample(range_captured,1)}else{number_captured}
  sample2 <- sample(pop,number_captured,replace=F,prob=prob_bias)
  number_captured <- if(use_range_for_number_captured == T){sample(range_captured,1)}else{number_captured}
  sample3 <- sample(pop,number_captured,replace=F,prob=prob_bias)
  number_captured <- if(use_range_for_number_captured == T){sample(range_captured,1)}else{number_captured}
  sample4 <- sample(pop,number_captured,replace=F,prob=prob_bias)
  number_captured <- if(use_range_for_number_captured == T){sample(range_captured,1)}else{number_captured}
  sample5 <- sample(pop,number_captured,replace=F,prob=prob_bias)
  number_captured <- if(use_range_for_number_captured == T){sample(range_captured,1)}else{number_captured}
  sample6 <- sample(pop,number_captured,replace=F,prob=prob_bias)
  number_captured <- if(use_range_for_number_captured == T){sample(range_captured,1)}else{number_captured}
  sample7 <- sample(pop,number_captured,replace=F,prob=prob_bias)
  number_captured <- if(use_range_for_number_captured == T){sample(range_captured,1)}else{number_captured}
  sample8 <- sample(pop,number_captured,replace=F,prob=prob_bias)
  
  cap_history <- as.data.frame(cbind(sort(unique(c(sample1,sample2,sample3,sample4,sample5,sample6,sample7,sample8)))))
  colnames(cap_history) <- "caps"
  sample1 <- as.data.frame(cbind(sample1,sample1))
  colnames(sample1) <- c("caps","1")
  cap_history <- merge(cap_history ,sample1,"caps",all.x=T,all.y=T)
  sample2 <- as.data.frame(cbind(sample2,sample2))
  colnames(sample2) <- c("caps","2")
  cap_history <- merge(cap_history ,sample2,"caps",all.x=T,all.y=T)
  sample3 <- as.data.frame(cbind(sample3,sample3))
  colnames(sample3) <- c("caps","3")
  cap_history <- merge(cap_history ,sample3,"caps",all.x=T,all.y=T)
  sample4 <- as.data.frame(cbind(sample4,sample4))
  colnames(sample4) <- c("caps","4")
  cap_history <- merge(cap_history ,sample4,"caps",all.x=T,all.y=T)
  sample5 <- as.data.frame(cbind(sample5,sample5))
  colnames(sample5) <- c("caps","5")
  cap_history <- merge(cap_history ,sample5,"caps",all.x=T,all.y=T)
  sample6 <- as.data.frame(cbind(sample6,sample6))
  colnames(sample6) <- c("caps","6")
  cap_history <- merge(cap_history ,sample6,"caps",all.x=T,all.y=T)
  sample7 <- as.data.frame(cbind(sample7,sample7))
  colnames(sample7) <- c("caps","7")
  cap_history <- merge(cap_history ,sample7,"caps",all.x=T,all.y=T)
  sample8 <- as.data.frame(cbind(sample8,sample8))
  colnames(sample8) <- c("caps","8")
  cap_history <- merge(cap_history ,sample8,"caps",all.x=T,all.y=T)
  
  pop_col <- as.data.frame(cbind(pop))
  colnames(pop_col) <- "caps"
  cap_history <- merge(pop_col,cap_history,"caps",all.x=T,all.y=T)
  cap_history <- cap_history[,-1]
  cap_history[!is.na(cap_history)] <- 1
  cap_history[is.na(cap_history)] <- 0
  male_caps <- cap_history[1:lmales,]
  female_caps <- cap_history[(lmales+1):(length(pop)),]
  
  marked_males <- nrow(male_caps[rowSums(male_caps)>0,])
  marked_females <- nrow(female_caps[rowSums(female_caps)>0,])
  
  result_all <- closedp(cap_history)
  r <- as.data.frame(result_all$results)
  r_all <- as.data.frame(cbind(r[1,1],r[3,1]))
  
  result_male <- closedp(male_caps)
  r <- as.data.frame(result_male$results)
  r_male <- as.data.frame(cbind(r[1,1],r[3,1]))
  
  result_female <- closedp(female_caps)
  r <- as.data.frame(result_female$results)
  r_female <- as.data.frame(cbind(r[1,1],r[3,1]))
  
  male_female <- r_male+r_female
  marked_males_per_female <- marked_males/marked_females
  estimated_males_per_female <- r_male/r_female

  final <- as.data.frame(cbind(r_all,male_female,r_male,r_female,marked_males_per_female,estimated_males_per_female))}

  table.i <- iteration(population_size)
  usable_number_of_iterations <- number_of_iterations-1
  for(i in 1:usable_number_of_iterations) {
    row.i <- iteration(population_size)
    table.i <- rbind(row.i, table.i)}
  results <- table.i
  colnames(results) <- c("N M0","N Chao","N M0 males+females","N Chao males+females","N M0 males","N Chao males","N M0 females","N Chao females","marked males per female","estimated males per female M0","estimated males per female Chao")
results_summary <- as.data.frame(rbind((colMeans(results)),apply(results,2,sd)))
row.names(results_summary) <- c("Mean","SD")
