# Supplementary material for: Correcting for unequal catchability in sex ratio and population size estimates
Source: PLoS One. 2017 Aug 29;12(8):e0184101. doi: 10.1371/journal.pone.0184101 (PMC5574582; doi:10.1371/journal.pone.0184101)
Supplement: S2 Script — A script in R that simulates a mark-recapture study of an open population and calculates the population size and sex ratio both by grouping males and females together, and by treating males and females as separate populations. (R) [file pone.0184101.s002.R]

#SCRIPT DESCRIPTION
#This script simulates a mark-recapture study following the robust design (12 sampling periods total, with 3 open periods when individuals can migrate).
#It calculates population sizes and sex ratios in two ways. 
#   1). It treats males and females as a single population for the population size estimate, 
#       and divides the number of marked males by the number of marked females for the sex ratio estimate.
#   2). It treats males and males and females as separate populations and calculates a separate population size estimate for each sex. 
#       The total population size is the sum of those two estimates, and the sex ratio is the estimated number of males divided by the estimated number of females. 
#It simulates migration by starting with an identical neighbouring population. Then, during each open period, the specified number of individuals are randomly selected, removed from the main population, and added to the neighbouring population.
#   Similarly, the specified number of individuals are randomly selected, removed from the neighbouring population, and added to the main population.
#   Individuals can move between the two populations several times during a single simulation.
#The M0 model is used for males and females separately, and the Mh Chao model is used when they are together.


#RUNNING THE SCRIPT
#Set the parameters below, then use select and execute the entire script (CTRL+A followed by CTRL+R).
#The output is called "results." Enter that into the console to see the full results (depending on the number of iterations, only partial results may be shown).
#A summary of the output is called "results_summary." It contains the means and SDs for all of the iterations.
#You can use the write.csv() function to save the results and/or results_summary as a .csv file.
#The package Rcapture must be installed and loaded before running the script.


#PARAMETERS
#You must set all of the following to the desired values before running the script.
population_size <- 300   #This sets the total number of individuals in each simulated population
number_captured <- 40   #This sets the number of individuals that will be captured during each capture period (i.e., that number of individuals will be randomly selected from the population)
use_range_for_number_captured <- FALSE   #If this is set to TRUE, then instead of randomly selecting the number specified by number_captured during each capture period, it will randomly select a number from the range_captured, then randomly select that many individuals. If this is set to FLASE, then the number specified by number_captured will be used.
range_captured <- 10:20   #See use_range_for_number_captured (ranges are inclusive and are separated by colons, not hyphens).
number_of_males_per_female <- 1  #This determines the actual sex ratio of the population (adjust the population_size so that this will result in a whole number for each sex).
male_trapping_bias <- 2   #This determine the amount of bias for each male. It is proportional to the female_trapping_bias (e.g., if they are both 1, then both sexes are equally like to be captured, but if males are 2 and females are 1, then males are twice as likely to be captured).
female_trapping_bias <- 1   #See male_trapping bias.
male_emigration <- 5   #This sets the number of males that will be randomly selected to emigrate from the main population during each open period.
male_immigration <- 5   #This sets the number of males that will be randomly selected to immigrate into the main population during each open period.
female_emigration <- 5   #This sets the number of females that will be randomly selected to emigrate from the main population during each open period.
female_immigration <- 5  #This sets the number of females that will be randomly selected to immigrate into the main population during each open period.
number_of_iterations <- 250  #This sets the total number of iterations that the script will run (each iteration starts with a new simulated population).


#OUTPUT
#For each iteration, this script will return a population size estimate, a sex ratio estimate, an estimate of the number of individuals who emigrated during each open period, and an estimate of the number of individuals who immigrated.
#Each estimate is calculated twice: one with males and females combined as a single population, and once with the sexes treated separately
#This is a simple format for understanding the column headings
#   "Actual" = the actual value for the whole population. This is given for the total population size and sex ratio (the emigration and immigration values are whatever you set them to)
#              Because individuals who emigrate can later immigrate back in, the population size may fluctuate slightly from one iteration to the next. 
#   "All" = an estimate that came from calculations treating males and females as a single population
#   "Males+females" = an estimate that came from calculations treating males and females as separate populations (in a few cases there is also a column for just one sex)
#   "N" = a population size estimate. This is given as the total number of individuals that were in the main population at any point during the given iteration. 
#   "emigrate" = an estimate of the number of individuals that emigrated during a given open period (open periods are denoted by ranges, e.g. "emigrate 1-2" would show the estimated number of individuals that emigrated between closed periods 1 and 2).
#   "immigrate" = an estimate of the number of individuals that immigrated during a given open period (open periods are denoted by ranges, e.g. "immigrate 1-2" would show the estimated number of individuals that immigrated between closed periods 1 and 2).
#   "males per female" = a sex ratio.
#                        "marked" = the number of marked males divided by the number of marked females
#                        "estimated" = "N males" divided by "N females"


#Everything after this point is the simulation itself and should not be modified unless you are attempting to change the function of the simulation.
nmales <- (population_size/(number_of_males_per_female+1))*number_of_males_per_female
p1.males <- 1:nmales
np1.males <- c((nmales+1):(nmales*2))
nfemales <- population_size-nmales
p1.females <- c((nmales*2+1):(nmales*2+nfemales))
np1.females <- c((nmales*2+nfemales+1):(population_size*2))
all.ind <- c(p1.males,np1.males,p1.females,np1.females)

iteration <- function(population_size){
  bias1 <- c(rep(male_trapping_bias,length(p1.males)),rep(female_trapping_bias,length(p1.females)))
  pop1 <- c(p1.males,p1.females)
  
  number_captured <- if(use_range_for_number_captured == T){sample(range_captured,1)}else{number_captured}
  sample1<- sample(pop1,number_captured,replace=F,prob=bias1)
  number_captured <- if(use_range_for_number_captured == T){sample(range_captured,1)}else{number_captured}
  sample2<- sample(pop1,number_captured,replace=F,prob=bias1)
  number_captured <- if(use_range_for_number_captured == T){sample(range_captured,1)}else{number_captured}
  sample3<- sample(pop1,number_captured,replace=F,prob=bias1)
  
  m.em <- sample((1:length(p1.males)),male_emigration,replace=F)
  m.im <- sample((1:length(np1.males)),male_immigration,replace=F)
  f.em <- sample((1:length(p1.females)),female_emigration,replace=F)
  f.im <- sample((1:length(np1.females)),female_immigration,replace=F)

  p2.males <- c((if(male_emigration > 0){p1.males[-m.em]}else{p1.males}),(if(male_immigration > 0){np1.males[m.im]}else{}))
  np2.males <- c((if(male_emigration > 0){p1.males[m.em]}else{}),(if(male_immigration > 0){np1.males[-m.im]}else{np1.males}))
  p2.females <- c((if(female_emigration > 0){p1.females[-f.em]}else{p1.females}),(if(female_immigration > 0){np1.females[f.im]}else{}))
  np2.females <- c((if(female_emigration > 0){p1.females[f.em]}else{}),(if(female_immigration > 0){np1.females[-f.im]}else{np1.females}))

  bias2 <- c(rep(male_trapping_bias,length(p2.males)),rep(female_trapping_bias,length(p2.females)))
  pop2 <- c(p2.males,p2.females)
  tot_im1 <- c((np1.males[m.im]),(np1.females[f.im]))
  
  number_captured <- if(use_range_for_number_captured == T){sample(range_captured,1)}else{number_captured}
  sample4<- sample(pop2,number_captured,replace=F,prob=bias2)
  number_captured <- if(use_range_for_number_captured == T){sample(range_captured,1)}else{number_captured}
  sample5<- sample(pop2,number_captured,replace=F,prob=bias2)
  number_captured <- if(use_range_for_number_captured == T){sample(range_captured,1)}else{number_captured}
  sample6<- sample(pop2,number_captured,replace=F,prob=bias2)
  
  m.em <- sample((1:length(p2.males)),male_emigration,replace=F)
  m.im <- sample((1:length(np2.males)),male_immigration,replace=F)
  f.em <- sample((1:length(p2.females)),female_emigration,replace=F)
  f.im <- sample((1:length(np2.females)),female_immigration,replace=F)

  p3.males <- c((if(male_emigration > 0){p2.males[-m.em]}else{p2.males}),(if(male_immigration > 0){np2.males[m.im]}else{}))
  np3.males <- c((if(male_emigration > 0){p2.males[m.em]}else{}),(if(male_immigration > 0){np2.males[-m.im]}else{np2.males}))
  p3.females <- c((if(female_emigration > 0){p2.females[-f.em]}else{p2.females}),(if(female_immigration > 0){np2.females[f.im]}else{}))
  np3.females <- c((if(female_emigration > 0){p2.females[f.em]}else{}),(if(female_immigration > 0){np2.females[-f.im]}else{np2.females}))
  
  bias3 <- c(rep(male_trapping_bias,length(p3.males)),rep(female_trapping_bias,length(p3.females)))
  pop3 <- c(p3.males,p3.females)
  tot_im2 <- c((np2.males[m.im]),(np2.females[f.im]))
  
  number_captured <- if(use_range_for_number_captured == T){sample(range_captured,1)}else{number_captured}
  sample7 <- sample(pop3,number_captured,replace=F,prob=bias3)
  number_captured <- if(use_range_for_number_captured == T){sample(range_captured,1)}else{number_captured}
  sample8 <- sample(pop3,number_captured,replace=F,prob=bias3)
  number_captured <- if(use_range_for_number_captured == T){sample(range_captured,1)}else{number_captured}
  sample9 <- sample(pop3,number_captured,replace=F,prob=bias3)
  
  m.em <- sample((1:length(p3.males)),male_emigration,replace=F)
  m.im <- sample((1:length(np3.males)),male_immigration,replace=F)
  f.em <- sample((1:length(p3.females)),female_emigration,replace=F)
  f.im <- sample((1:length(np3.females)),female_immigration,replace=F)

  p4.males <- c((if(male_emigration > 0){p3.males[-m.em]}else{p3.males}),(if(male_immigration > 0){np3.males[m.im]}else{}))
  np4.males <- c((if(male_emigration > 0){p3.males[m.em]}else{}),(if(male_immigration > 0){np3.males[-m.im]}else{np3.males}))
  p4.females <- c((if(female_emigration > 0){p3.females[-f.em]}else{p3.females}),(if(female_immigration > 0){np3.females[f.im]}else{}))
  np4.females <- c((if(female_emigration > 0){p3.females[f.em]}else{}),(if(female_immigration > 0){np3.females[-f.im]}else{np3.females}))
    bias4 <- c(rep(male_trapping_bias,length(p4.males)),rep(female_trapping_bias,length(p4.females)))
  pop4 <- c(p4.males,p4.females)
  tot_im3 <- c((np3.males[m.im]),(np3.females[f.im]))
  
  number_captured <- if(use_range_for_number_captured == T){sample(range_captured,1)}else{number_captured}
  sample10 <- sample(pop4,number_captured,replace=F,prob=bias4)
  number_captured <- if(use_range_for_number_captured == T){sample(range_captured,1)}else{number_captured}
  sample11 <- sample(pop4,number_captured,replace=F,prob=bias4)
  number_captured <- if(use_range_for_number_captured == T){sample(range_captured,1)}else{number_captured}
  sample12 <- sample(pop4,number_captured,replace=F,prob=bias4)
  
  cap_history <- as.data.frame(cbind(sort(unique(c(sample1,sample2,sample3,sample4,sample5,sample6,sample7,sample8,sample9,sample10,sample11,sample12)))))
  unique_im <- unique(setdiff((unique(c(tot_im1,tot_im2,tot_im3))),pop1))
  total_ind <- population_size+length(unique_im)
  
  colnames(cap_history) <- "caps"
  sample1 <- as.data.frame(cbind(sample1,sample1))
  colnames(sample1) <- c("caps","1")
  cap_history <- merge(cap_history ,sample1,"caps",all.x=T,all.y=T)
  sample2 <- as.data.frame(cbind(sample2,sample2))
  colnames(sample2) <- c("caps","2")
  cap_history <- merge(cap_history ,sample2,"caps",all.x=T,all.y=T)
  sample3 <- as.data.frame(cbind(sample3,sample3))
  colnames(sample3) <- c("caps","3")
  cap_history <- merge(cap_history ,sample3,"caps",all.x=T,all.y=T)
  sample4 <- as.data.frame(cbind(sample4,sample4))
  colnames(sample4) <- c("caps","4")
  cap_history <- merge(cap_history ,sample4,"caps",all.x=T,all.y=T)
  sample5 <- as.data.frame(cbind(sample5,sample5))
  colnames(sample5) <- c("caps","5")
  cap_history <- merge(cap_history ,sample5,"caps",all.x=T,all.y=T)
  sample6 <- as.data.frame(cbind(sample6,sample6))
  colnames(sample6) <- c("caps","6")
  cap_history <- merge(cap_history ,sample6,"caps",all.x=T,all.y=T)
  sample7 <- as.data.frame(cbind(sample7,sample7))
  colnames(sample7) <- c("caps","7")
  cap_history <- merge(cap_history ,sample7,"caps",all.x=T,all.y=T)
  sample8 <- as.data.frame(cbind(sample8,sample8))
  colnames(sample8) <- c("caps","8")
  cap_history <- merge(cap_history ,sample8,"caps",all.x=T,all.y=T)
  sample9 <- as.data.frame(cbind(sample9,sample9))
  colnames(sample9) <- c("caps","9")
  cap_history <- merge(cap_history ,sample9,"caps",all.x=T,all.y=T)
  sample10 <- as.data.frame(cbind(sample10,sample10))
  colnames(sample10) <- c("caps","10")
  cap_history <- merge(cap_history ,sample10,"caps",all.x=T,all.y=T)
  sample11 <- as.data.frame(cbind(sample11,sample11))
  colnames(sample11) <- c("caps","11")
  cap_history <- merge(cap_history ,sample11,"caps",all.x=T,all.y=T)
  sample12 <- as.data.frame(cbind(sample12,sample12))
  colnames(sample12) <- c("caps","12")
  cap_history <- merge(cap_history ,sample12,"caps",all.x=T,all.y=T)
  
  pop_col <- as.data.frame(all.ind)
  colnames(pop_col) <- "caps"
  cap_history <- merge(pop_col,cap_history,"caps",all.x=T,all.y=T)
  cap_history <- cap_history[,-1]
  cap_history[!is.na(cap_history)] <- 1
  cap_history[is.na(cap_history)] <- 0
  male_caps <- cap_history[1:(nmales*2),]
  female_caps <- cap_history[(nmales*2+1):(nmales*2+nfemales*2),]
  
  mtot <- length(unique(c(p1.males,p2.males,p3.males,p4.males)))  
  ftot <- length(unique(c(p1.females,p2.females,p3.females,p4.females)))
  act_sex_ratio <- mtot/ftot
 
  marked_males <- nrow(male_caps[rowSums(male_caps)>0,])
  marked_females <- nrow(female_caps[rowSums(female_caps)>0,])
  
  result_all <- robustd.0(cap_history,vt=c(3,3,3,3),vm="Mh",vh="Chao",neg=T)
  r_all <- as.data.frame(result_all$Ntot)
  r_all <- r_all[1,1]
  surv_all <- result_all$survivals
  surv_all <- t(surv_all[,1])
  surv_all <- c(((length(pop1))-surv_all[1,1]*(length(pop1))),((length(pop2))-surv_all[1,2]*(length(pop1))),((length(pop2))-surv_all[1,3]*(length(pop3))))
  birth_all <- result_all$birth
  birth_all <- c(t(birth_all[,1]))
  
  result_m <- robustd.0(male_caps,vt=c(3,3,3,3),vm="M0",neg=T)
  r_m <- as.data.frame(result_m$Ntot)
  r_m <- r_m[1,1]
  surv_m <- result_m$survivals
  surv_m <- t(surv_m[,1])
  surv_m <- c((nmales-surv_m[1,1]*nmales),((length(p2.males))-surv_m[1,2]*(length(p2.males))),((length(p3.males))-surv_m[1,3]*(length(p3.males))))
  birth_m <- result_m$birth
  birth_m <- c(t(birth_m[,1]))
  
  result_f <- robustd.0(female_caps,vt=c(3,3,3,3),vm="M0",neg=T)
  r_f <- as.data.frame(result_f$Ntot)
  r_f <- r_f[1,1]
  surv_f <- result_f$survivals
  surv_f <- t(surv_f[,1])
  surv_f <- c((nfemales-surv_f[1,1]*nfemales),((length(p2.females))-surv_f[1,2]*(length(p2.females))),((length(p3.females))-surv_f[1,3]*(length(p3.females))))
  birth_f <- result_f$birth
  birth_f <- c(t(birth_f[,1]))
  
  male_female <- r_m+r_f
  surv_male_female <- surv_m+surv_f
  birth_male_female <- birth_m+birth_f
  marked_males_per_female <- marked_males/marked_females
  estimated_males_per_female <- r_m/r_f
               
  final <- c(total_ind,r_all,male_female,r_m,r_f,surv_all,surv_male_female,birth_all,birth_male_female,act_sex_ratio,marked_males_per_female,estimated_males_per_female)}

  table.i <- iteration(population_size)
  usable_number_of_iterations <- number_of_iterations-1
  for(i in 1:usable_number_of_iterations) {
    row.i <- iteration(population_size)
    table.i <- rbind(row.i, table.i)
    }
  results <- table.i
  colnames(results) <- c("Actual N","All N","Males+females N","Males N","Females N","All emigrate 1-2","all emigrate 2-3","All emigrate 3-4","Males+females emigrate 1-2","Males+females emigrate 2-3","Males+females emigrate 3-4","All immigrate 1-2","All immigrate 2-3","All immigrate 3-4","Males+females immigrate 1-2","Males+females immigrate 2-3","Males+females immigrate 3-4","Actual males per female","Marked males per female","Estimated males per female")
  results_summary <- as.data.frame(rbind((colMeans(results)),apply(results,2,sd)))
  row.names(results_summary) <- c("Mean","SD")

  
