# Supplementary material for: Correcting for unequal catchability in sex ratio and population size estimates
Source: PLoS One. 2017 Aug 29;12(8):e0184101. doi: 10.1371/journal.pone.0184101 (PMC5574582; doi:10.1371/journal.pone.0184101)
Supplement: S3 Script — A script in R that simulates a mark-recapture study of a closed population and tests several methods for detecting unequal catchability. (R) [file pone.0184101.s003.R]

#SCRIPT DESCRIPTION
#This simulates an 8 period mark recaptue study, but it returns tests for equal catchability, rather than the actual population estimates.


#RUNNING THE SCRIPT
#Set the parameters below, then use select and execute the entire script (CTRL+A followed by CTRL+R).
#The output is called "results." Enter that into the console to see the full results (depending on the number of iterations, only partial results may be shown).
#The following packages must be installed and loaded before running the script: Rcapture, coin, plyr.


#PARAMETERS
#You must set all of the following to the desired values before running the script.
population_size <- 300   #This sets the total number of individuals in each simulated population
number_captured <- 40   #This sets the number of individuals that will be captured during each capture period (i.e., that number of individuals will be randomly selected from the population)
use_range_for_number_captured <- FALSE   #If this is set to TRUE, then instead of randomly selecting the number specified by number_captured during each capture period, it will randomly select a number from the range_captured, then randomly select that many individuals. If this is set to FALSE, then the number specified by number_captured will be used.
range_captured <- 10:20   #See use_range_for_number_captured (ranges are inclusive and are separated by colons, not hyphens).
number_of_males_per_female <- 1  #This determines the actual sex ratio of the population (adjust the population_size so that this will result in a whole number for each sex).
male_trapping_bias <- 2   #This determine the amount of bias for each male. It is proportional to the female_trapping_bias (e.g., if they are both 1, then both sexes are equally like to be captured, but if males are 2 and females are 1, then males are twice as likely to be captured).
female_trapping_bias <- 1   #See male_trapping bias.
number_of_iterations <- 250  #This sets the total number of iterations that the script will run (each iteration starts with a new simulated population). 


#OUTPUTS
#The simulation returns the results of 5 different tests of equal catchability, as well as the actual number of males per female, and the number of marked males per female
#All results are shown as P values (small P values indicate that heterogeneity is present), except for the Chapman test, which simply says "significant" or "not significant."
#Some of the tests may give errors about rounding or approximations. In most situations these are inconsequential and can be ignored. 
#Chapman = the method proposed in Chapman, D.G. (1952) Inverse, multiple, and sequential sample censuses. Biometrics, 8, 286-306.
#Zero poisson = the zero-truncated Poisson test proposed in Caughley, G. 1977. Analysis of Vertebrate Populations. Wiley, London.
#Chi square = a chi-square test comparing the number of recaptured and non-recaptured males and females. White, E.G. (1975) Identifying population units that comply with capture-recapture assumptions in an open community of alpine grasshoppers. Researches on Population Ecology, 16, 153-187; Begon, M. (1979) Investigating Animal Abundance: Capture-Recapture for Biologists. Edward Arnold Ltd., London; Seber, G.A.F. (1982) The Estimation of Animal Abundance and Related Parameters, 2nd edn. Blackburn Press, Caldwell, New Jersey.
#Fisher = a Fisher's exact test comparing the frequencies with which individuals of each sex were captured (i.e., a contingency table with the number of males captured once, number of males captured twice, etc. compared to the number of females captured once, the number captured twice, etc.). McKnight, D.T. and Ligon D.B. Correcting for unequal catchability in population size and sex ratio estimates.
#Wilcox = Wilcox-Mann-Whitney test to comparing the median rank of captures per individual between males and females. McKnight, D.T. and Ligon D.B. Correcting for unequal catchability in population size and sex ratio estimates.


#Everything after this point is the simulation itself and should not be modified unless you are attempting to change the function of the simulation.
males <- 1:((population_size/(number_of_males_per_female+1))*number_of_males_per_female)
lmales <- length(males)
females <- (lmales+1):population_size
lfemales <- length(females)
pop <- c(males,females)
prob_bias <- c(rep(male_trapping_bias,lmales),rep(female_trapping_bias,lfemales))
iteration <- function(population_size){
  #this does the sampling
  number_captured <- if(use_range_for_number_captured == T){sample(range_captured,1)}else{number_captured}
  sample1 <- sample(pop,number_captured,replace=F,prob=prob_bias)
  number_captured <- if(use_range_for_number_captured == T){sample(range_captured,1)}else{number_captured}
  sample2 <- sample(pop,number_captured,replace=F,prob=prob_bias)
  number_captured <- if(use_range_for_number_captured == T){sample(range_captured,1)}else{number_captured}
  sample3 <- sample(pop,number_captured,replace=F,prob=prob_bias)
  number_captured <- if(use_range_for_number_captured == T){sample(range_captured,1)}else{number_captured}
  sample4 <- sample(pop,number_captured,replace=F,prob=prob_bias)
  number_captured <- if(use_range_for_number_captured == T){sample(range_captured,1)}else{number_captured}
  sample5 <- sample(pop,number_captured,replace=F,prob=prob_bias)
  number_captured <- if(use_range_for_number_captured == T){sample(range_captured,1)}else{number_captured}
  sample6 <- sample(pop,number_captured,replace=F,prob=prob_bias)
  number_captured <- if(use_range_for_number_captured == T){sample(range_captured,1)}else{number_captured}
  sample7 <- sample(pop,number_captured,replace=F,prob=prob_bias)
  number_captured <- if(use_range_for_number_captured == T){sample(range_captured,1)}else{number_captured}
  sample8 <- sample(pop,number_captured,replace=F,prob=prob_bias)
  
  #this merges all of the data together
  cap_history <- as.data.frame(cbind(sort(unique(c(sample1,sample2,sample3,sample4,sample5,sample6,sample7,sample8)))))
  colnames(cap_history) <- "caps"
  sample1 <- as.data.frame(cbind(sample1,sample1))
  colnames(sample1) <- c("caps","1")
  cap_history <- merge(cap_history ,sample1,"caps",all.x=T,all.y=T)
  sample2 <- as.data.frame(cbind(sample2,sample2))
  colnames(sample2) <- c("caps","2")
  cap_history <- merge(cap_history ,sample2,"caps",all.x=T,all.y=T)
  sample3 <- as.data.frame(cbind(sample3,sample3))
  colnames(sample3) <- c("caps","3")
  cap_history <- merge(cap_history ,sample3,"caps",all.x=T,all.y=T)
  sample4 <- as.data.frame(cbind(sample4,sample4))
  colnames(sample4) <- c("caps","4")
  cap_history <- merge(cap_history ,sample4,"caps",all.x=T,all.y=T)
  sample5 <- as.data.frame(cbind(sample5,sample5))
  colnames(sample5) <- c("caps","5")
  cap_history <- merge(cap_history ,sample5,"caps",all.x=T,all.y=T)
  sample6 <- as.data.frame(cbind(sample6,sample6))
  colnames(sample6) <- c("caps","6")
  cap_history <- merge(cap_history ,sample6,"caps",all.x=T,all.y=T)
  sample7 <- as.data.frame(cbind(sample7,sample7))
  colnames(sample7) <- c("caps","7")
  cap_history <- merge(cap_history ,sample7,"caps",all.x=T,all.y=T)
  sample8 <- as.data.frame(cbind(sample8,sample8))
  colnames(sample8) <- c("caps","8")
  cap_history <- merge(cap_history ,sample8,"caps",all.x=T,all.y=T)
  
  #this converts the data into binary and seperates it into males and females
  pop_col <- as.data.frame(cbind(pop))
  colnames(pop_col) <- "caps"
  cap_history <- merge(pop_col,cap_history,"caps",all.x=T,all.y=T)
  cap_history <- cap_history[,-1]
  cap_history[!is.na(cap_history)] <- 1
  cap_history[is.na(cap_history)] <- 0
  male_caps <- cap_history[1:lmales,]
  female_caps <- cap_history[(lmales+1):(length(pop)),]
  male_caps <- rowSums(male_caps)
  male_caps <- male_caps[male_caps>0]
  female_caps <- rowSums(female_caps)
  female_caps <- female_caps[female_caps>0]
  
  #this prepars things for the zero-poisson
  data <- c(male_caps,female_caps)
  data <- as.data.frame(cbind(data))
  data <- count(data)
  
  #this does the chi.sq test described in the literature
  males_marked <- length(male_caps)
  males_recaptured <- length(male_caps[male_caps>1])
  males_not_recaptured <- males_marked-males_recaptured
  females_marked <- length(female_caps)
  females_recaptured <- length(female_caps[female_caps>1])
  females_not_recaptured <- females_marked-females_recaptured
  contig <- as.data.frame(cbind(c(males_recaptured,males_not_recaptured),c(females_recaptured,females_not_recaptured),c((males_recaptured+females_recaptured),(males_not_recaptured+females_not_recaptured))))
  contig.r <- chisq.test(contig)
  contig.r <- contig.r$p.value
  
  #this continues with the wilcox
  male_caps <- as.data.frame(cbind(male_caps,rep("M",length(male_caps))) )
  female_caps <- as.data.frame(cbind(female_caps,rep("F",length(female_caps))) )
  colnames(male_caps) <- c("caps","sex")
  colnames(female_caps) <- c("caps","sex")
  caps <- as.data.frame(rbind(male_caps,female_caps))
  w.result <- wilcox_test(as.numeric(caps[,1])~as.factor(caps[,2]))                
  w.result <- pvalue(w.result)            
  
  xf <- data[,1]*data[,2]
  sum.xf <- sum(xf)
  sum.f <- sum(data[,2])
  x.bar <- sum.xf/sum.f
  
  #this does permuations to find m
  m <- 0.0001
  for(i in 1:1000000){
    r <- m/(1-(exp(-m)))
    m
    if(r >= x.bar){break()}else{m <- m+0.0001}}
  
  #this calculates the expected values
  expected.i <- as.data.frame(NULL)
  for(i in 1:nrow(data)){
    f <- data[i,1]
    expected <- sum.f*(((exp(-m))/(1-exp(-m)))*((m^f)/(factorial(f))))
    expected.i <- as.data.frame(rbind(expected.i,expected))
    expected.i}
  
  #this combines the observed and expected
  results <- as.data.frame(cbind(data,expected.i))
  colnames(results) <- c("ID","obs","exp")

  #this does a chi.square test on the results (it may give you a warning if you had some very low expected values)
  zero.result <- chisq.test(results[,2],p=results[,3],rescale.p=T)
  zero.result <- zero.result$p.value
  
  male_dist <- count(male_caps)
  female_dist <- count(female_caps)
  dist <- merge(male_dist,female_dist,"caps",all.x=T,all.y=T)
  dist <- as.data.frame(cbind(dist[,3],dist[,5]))
  dist[is.na(dist)] <- 0
  fisher.result <- fisher.test(dist)
  fisher.result <- fisher.result$p.value
  
  
  #this starts the chapman test
  colnames(cap_history) <- c("p1","p2","p3","p4","p5","p6","p7","p8")
  
  #these are number of unmarked individuals captured in each recapture period
  p1.new <- sum(cap_history[,1])
  cap2 <- cap_history[cap_history$p1 ==0,]
  p2.new <- sum(cap2[,2])
  cap2 <-cap2[cap2$p2 ==0,]
  p3.new <- sum(cap2[,3])
  cap2 <-cap2[cap2$p3 ==0,]
  p4.new <- sum(cap2[,4])
  cap2 <-cap2[cap2$p4 ==0,]
  p5.new <- sum(cap2[,5])
  cap2 <-cap2[cap2$p5 ==0,]
  p6.new <- sum(cap2[,6])
  cap2 <-cap2[cap2$p6 ==0,]
  p7.new <- sum(cap2[,7])
  cap2 <-cap2[cap2$p7 ==0,]
  p8.new <- sum(cap2[,8])

  
  #for each recap period X, there is a vector showing the number of individuals that were recpatured in X, and were captured for the first time in Y
  r2 <- cap_history[cap_history$p2==1,]  
  r2 <- sum(r2[,1])
  r3 <- cap_history[cap_history$p3==1,] 
  r3.1 <- sum(r3[,1])
  r3 <- r3[r3$p1==0,]
  r3.2 <- sum(r3[,2])
  r3 <- c(r3.1,r3.2)
  r4 <- cap_history[cap_history$p4==1,] 
  r4.1 <- sum(r4[,1])
  r4 <- r4[r4$p1==0,]
  r4.2 <- sum(r4[,2])
  r4 <- r4[r4$p2==0,]
  r4.3 <- sum(r4[,3])
  r4 <- c(r4.1,r4.2,r4.3)
  r5 <- cap_history[cap_history$p5==1,] 
  r5.1 <- sum(r5[,1])
  r5 <- r5[r5$p1==0,]
  r5.2 <- sum(r5[,2])
  r5 <- r5[r5$p2==0,]
  r5.3 <- sum(r5[,3])
  r5 <- r5[r5$p3==0,]
  r5.4 <- sum(r5[,4])
  r5 <- c(r5.1,r5.2,r5.3,r5.4)
  r6 <- cap_history[cap_history$p6==1,] 
  r6.1 <- sum(r6[,1])
  r6 <- r6[r6$p1==0,]
  r6.2 <- sum(r6[,2])
  r6 <- r6[r6$p2==0,]
  r6.3 <- sum(r6[,3])
  r6 <- r6[r6$p3==0,]
  r6.4 <- sum(r6[,4])
  r6 <- r6[r6$p4==0,]
  r6.5 <- sum(r6[,5])
  r6 <- c(r6.1,r6.2,r6.3,r6.4,r6.5)
  r7 <- cap_history[cap_history$p7==1,] 
  r7.1 <- sum(r7[,1])
  r7 <- r7[r7$p1==0,]
  r7.2 <- sum(r7[,2])
  r7 <- r7[r7$p2==0,]
  r7.3 <- sum(r7[,3])
  r7 <- r7[r7$p3==0,]
  r7.4 <- sum(r7[,4])
  r7 <- r7[r7$p4==0,]
  r7.5 <- sum(r7[,5])
  r7 <- r7[r7$p5==0,]
  r7.6 <- sum(r7[,6])
  r7 <- c(r7.1,r7.2,r7.3,r7.4,r7.5,r7.6)
  r8 <- cap_history[cap_history$p8==1,] 
  r8.1 <- sum(r8[,1])
  r8 <- r8[r8$p1==0,]
  r8.2 <- sum(r8[,2])
  r8 <- r8[r8$p2==0,]
  r8.3 <- sum(r8[,3])
  r8 <- r8[r8$p3==0,]
  r8.4 <- sum(r8[,4])
  r8 <- r8[r8$p4==0,]
  r8.5 <- sum(r8[,5])
  r8 <- r8[r8$p5==0,]
  r8.6 <- sum(r8[,6])
  r8 <- r8[r8$p6==0,]
  r8.7 <- sum(r8[,7])
  r8 <- r8[r8$p7==0,]
  r8 <- c(r8.1,r8.2,r8.3,r8.4,r8.5,r8.6,r8.7)
 
  r2 <- c(r2,rep(NA,6))
  r3 <- c(r3,rep(NA,5))
  r4 <- c(r4,rep(NA,4))
  r5 <- c(r5,rep(NA,3))
  r6 <- c(r6,rep(NA,2))
  r7 <- c(r7,rep(NA,1))
  r.table <- as.data.frame(cbind(r2,r3,r4,r5,r6,r7,r8))
  row1 <- r.table[1,]/(p1.new*number_captured)
  row2 <- r.table[2,]/(p2.new*number_captured)
  row3 <- r.table[3,]/(p3.new*number_captured)
  row4 <- r.table[4,]/(p4.new*number_captured)
  row5 <- r.table[5,]/(p5.new*number_captured)
  row6 <- r.table[6,]/(p6.new*number_captured)
  row7 <- r.table[7,]/(p7.new*number_captured)
  
  row1 <- c(row1[1]-row1[2],row1[2]-row1[3],row1[3]-row1[4],row1[4]-row1[5],row1[5]-row1[6],row1[6]-row1[7])
  row1 <- length(row1[row1<0])
  row2 <- c(row2[2]-row2[3],row2[3]-row2[4],row2[4]-row2[5],row2[5]-row2[6],row2[6]-row2[7])
  row2 <- length(row2[row2<0])
  row3 <- c(row3[3]-row3[4],row3[4]-row3[5],row3[5]-row3[6],row3[6]-row3[7])
  row3 <- length(row3[row3<0])
  row4 <- c(row4[4]-row4[5],row4[5]-row4[6],row4[6]-row4[7])
  row4 <- length(row4[row4<0])
  row5 <- c(row5[5]-row5[6],row5[6]-row5[7])
  row5 <- length(row5[row5<0])
  row6 <- c(row6[6]-row6[7])
  row6 <- length(row6[row6<0])
  
  all.row <- sum(row1,row2,row3,row4,row5,row6)
  all.row <-all.row<7
  if(all.row==T){chapman.result <- "significant"}else{chapman.result <- "not significant"}
  

  marked_males_per_female <- nrow(male_caps)/nrow(female_caps)

  
  final <- as.data.frame(cbind(chapman.result,zero.result,contig.r,fisher.result,w.result,number_of_males_per_female,marked_males_per_female))}

  table.i <- iteration(population_size)
  usable_number_of_iterations <- number_of_iterations-1
  for(i in 1:usable_number_of_iterations) {
    row.i <- iteration(population_size)
    table.i <- rbind(row.i, table.i)}
  results <- table.i
  colnames(results) <- c("Chapman","Zero poisson","Chi square","Fisher","Wilcox","actual number of males per female","marked males per marked female")

  
